# Supplementary material for: 3D-Printed Microwell Arrays for Ciona Microinjection and Timelapse Imaging
Source: PLoS One. 2013 Dec 6;8(12):e82307. doi: 10.1371/journal.pone.0082307 (PMC3855702; doi:10.1371/journal.pone.0082307)
Supplement: File S1 — Zip archive of design files. (ZIP) [file pone.0082307.s001.zip]

Archive with 9 entries (6 files):
- moldCADfiles/
- moldCADfiles/mark1injectionmold.skp
- __MACOSX/
- __MACOSX/moldCADfiles/
- __MACOSX/moldCADfiles/._mark1injectionmold.skp
- moldCADfiles/mark1injectionmold.stl
- moldCADfiles/mark2injectionmold.skp
- __MACOSX/moldCADfiles/._mark2injectionmold.skp
- moldCADfiles/mark2injectionmold.stl
